# Supplementary material for: Disease-Dependent Antiapoptotic Effects of Cannabidiol for Keratinocytes Observed upon UV Irradiation
Source: Int J Mol Sci. 2021 Sep 15;22(18):9956. doi: 10.3390/ijms22189956 (PMC8470797; doi:10.3390/ijms22189956)
Supplement: Supplementary file 1 [file ijms-22-09956-s001.zip]

Archive with 2 entries (2 files):
- Disease-dependent anti-apoptotic effects of cannabidiol for keratinocytes observed upon UV-irradiation.pdf
- Supplementary.pdf
